# Supplementary material for: Phosphorylation of Arabidopsis UVR8 photoreceptor modulates protein interactions and responses to UV-B radiation
Source: Nat Commun. 2024 Feb 9;15:1221. doi: 10.1038/s41467-024-45575-7 (PMC10858049; doi:10.1038/s41467-024-45575-7)
Supplement: Supplementary file 4 — Source Data [file 41467_2024_45575_MOESM4_ESM.xlsx]

## Sheet: Fig1.b
Source data for Fig 1b
	repeat1	repeat2	repeat3	repeat4	Mean	SE
GFP-UVR8 0h	1	1	1	1	1	0
GFP-UVR8 24h	1.44328	1.57366	1.21294	1.48347	1.42834	0.0767999
ΔC27 0h			0.443305	0.448185	0.445745
ΔC27 24h			0.661907	0.438879	0.550393
S402A 0h			0.447904	0.343723	0.395814
S402A 24h			0.425959	0.378184	0.402072
repeat1	Extracts volume (ul)	Scintillation counting	WB	Autoradiograph	32p	Normalised 32p	Normalised WB	Normalised Autoradiograph	PPn Signal
G 0	264	331514	29298.8	19525	87519696	1	1	1	1
G +24h	236	339100	36300.7	31925.8	80027600	0.914395	1.23899	1.63513	1.44328
repeat2
G 0	334	68801	17188.7	28961.3	22979534	1	1	1	1
G +24h	298	89916	20895.1	64601.1	26794968	1.16604	1.21563	2.2306	1.57366
repeat3
GFP-UVR8 0h	300	49035	16444.8	40283.9	14710500	1	1	1	1
GFP-UVR8 24h	275	78529	18940.8	82617.6	21595475	1.46803	1.15178	2.05089	1.21294
ΔC27 0h	330	53854	23048.8	30238.3	17771820	1.2081	1.40159	0.750631	0.443305
ΔC27 24h	280	52108	24153.9	38843.8	14590240	0.991825	1.46878	0.964251	0.661907
S402A 0h	345	62872	24124.3	39029.3	21690840	1.47451	1.46698	0.968856	0.447904
S402A 24h	300	74474	23916.6	37902.5	22342200	1.51879	1.45435	0.940885	0.425959
repeat4
GFP-UVR8 0h	245	372548	11505.7	27643.1	91274260	1	1	1	1
GFP-UVR8 24h	222	356615	14078.2	43521.5	79168530	0.86737	1.22358	1.57441	1.48347
ΔC27 0h	258	342670	20763.5	21656	88408860	0.968607	1.80462	0.783414	0.448185
ΔC27 24h	238	369830	22399.4	22776.5	88019540	0.964341	1.94681	0.823947	0.438879
S402A 0h	285	380934	18220.9	17897.7	108566190	1.18945	1.58364	0.647456	0.343723
S402A 24h	242	367701	20739	18370.8	88983642	0.974904	1.8025	0.664569	0.378184

## Sheet: Fig 2e
Source data for Fig 2e
		repeat1	repeat2	repeat3	repeat4	Mean	SE
Total	-UV-B	0.25525	0.375694	0.278495	0.300421	0.302465	0.0260936
	+UV-B	0.531715	0.423924	0.345755	0.421772	0.430792	0.0382375
cytoso	-UV-B	0.377859	0.364898	0.242787	0.275184	0.315182	0.0332179
	+UV-B	0.481288	0.364124	0.373688	0.333723	0.388206	0.0321758
nuclear	-UV-B	0.563502	0.629991	0.769608	0.722244	0.671337	0.0461759
	+UV-B	0.847907	0.862517	0.977972	0.923264	0.902915	0.0298685
repeat1		GFP-UVR8 signal	S402-P singal	S402-P/GFP-UVR8
Total	-UV-B	16520	4216.72	0.25525
	+UV-B	16698.4	8878.79	0.531715
cytoso	-UV-B	16629.5	6283.62	0.377859
	+UV-B	22211.3	10690.1	0.481288
nuclear	-UV-B	21618.8	12182.2	0.563502
	+UV-B	30024.8	25458.2	0.847907
repeat2
Total	-UV-B	21481	8070.28	0.375694
	+UV-B	23047.5	9770.4	0.423924
cytoso	-UV-B	22488.2	8205.91	0.364898
	+UV-B	24346.3	8865.08	0.364124
nuclear	-UV-B	23592.8	14863.2	0.629991
	+UV-B	30643.7	26430.7	0.862517
repeat3
Total	-UV-B	18282.6	5091.6	0.278495
	+UV-B	14851.4	5134.96	0.345755
cytoso	-UV-B	15472.3	3756.48	0.242787
	+UV-B	12291	4593.01	0.373688
nuclear	-UV-B	22833.4	17572.8	0.769608
	+UV-B	29244.3	28600.1	0.977972
repeat4
Total	-UV-B	22499.1	6759.2	0.300421
	+UV-B	19974.5	8424.69	0.421772
cytoso	-UV-B	18617.2	5123.15	0.275184
	+UV-B	21640.7	7222.01	0.333723
nuclear	-UV-B	24903.4	17986.3	0.722244
	+UV-B	32175.4	29706.4	0.923264

## Sheet: Fig3.a
Source data for Fig 3a
Repeat1	GFP-UVR8 IP signal	Normalised GFP-UVR8 IP signal	COP1 Co-IP signal	Normalised COP1 Co-IP signal	COP1 Co-IP/IP	RUP1 Co-IP signal	Normalised RUP1 Co-IP signal	RUP1 Co-IP/IP	RUP2 Co-IP signal	Normalised RUP2 Co-IP signal	RUP2 Co-IP/IP
GFP-UVR8-6h	14189.5	1.03755	15977	1.28457	1.23808	1846.13	0.124962	0.120439	2007.23	0.119253	0.114937
S402A-6h	15464.2	1.13076	14579.8	1.17223	1.03668	275.678	0.0186602	0.0165023	4268.84	0.253618	0.22429
S402D-6h	13676	1	12437.6	1	1	14773.6	1	1	16831.8	1	1
Repeat2
GFP-UVR8-6h	15619.5	1.20532	13505.8	0.776548	0.644269	1027.31	0.0605501	0.0502359	7020.33	0.504531	0.418589
S402A-6h	12287.1	0.948162	13130.4	0.754963	0.796238	999.477	0.0589099	0.0621306	5756.15	0.413679	0.436295
S402D-6h	12958.8	1	17392.1	1	1	16966.2	1	1	13914.5	1	1
Repeat3
GFP-UVR8-6h	16999.3	1.44618	13145.2	0.799056	0.552528	1373.87	0.0715026	0.0494423	1702.48	0.116982	0.0808902
S402A-6h	10526.6	0.89553	13857.6	0.842362	0.940629	608.678	0.0316784	0.0353739	3186.96	0.218985	0.244531
S402D-6h	11754.6	1	16450.9	1	1	19214.3	1	1	14553.3	1	1
Genotype	Repeat1	Repeat2	Repeat3	Mean of COP1 Co-IP/IP	SE of COP1 Co-IP/IP	Repeat1	Repeat2	Repeat3	Mean of RUP1 Co-IP/IP	SE of Mean of RUP1 Co-IP/IP	Repeat1	Repeat2	Repeat3	Mean of RUP2 Co-IP/IP	SE of Mean of RUP2 Co-IP/IP
GFP-UVR8	1.23808	0.644269	0.552528	0.811627	0.214866	0.120439	0.0502359	0.0494423	0.0733724	0.0235344	0.114937	0.418589	0.0808902	0.204805	0.107343
S402A	1.03668	0.796238	0.940629	0.924515	0.0698754	0.0165023	0.0621306	0.0353739	0.0380023	0.0132371	0.22429	0.436295	0.244531	0.301706	0.0675481
S402D	1	1	1	1	0	1	1	1	1	0	1	1	1	1	0

## Sheet: Fig3.b
Source data for Fig 3b	-UV-B									+UV-B
	GFP-UVR8 + GST-WRKY36			GFP-UVR8 (S402A) + GST-WRKY36			GFP-UVR8 (S402D) + GST-WRKY36			GFP-UVR8 + GST-WRKY36			GFP-UVR8 (S402A) + GST-WRKY36			GFP-UVR8 (S402D) + GST-WRKY36
	GFP IP signal	GST Co-IP signal	GST Co-IP/ GFP IP	GFP IP signal	GST Co-IP signal	GST Co-IP/ GFP IP	GFP IP signal	GST Co-IP signal	GST Co-IP/ GFP IP	GFP IP signal	GST Co-IP signal	GST Co-IP/ GFP IP	GFP IP signal	GST Co-IP signal	GST Co-IP/ GFP IP	GFP IP signal	GST Co-IP signal	GST Co-IP/ GFP IP
Repeat1	17034.3	8220.97	0.482613							14896.8	4639.02	0.311412
Repeat2	14429	9228.78	0.639598							19501.6	5405.88	0.277202
Repeat3	12960.8	2777.09	0.214269							14524.4	4736.73	0.326123
Repeat4	28403.9	12575.1	0.442726	13886.4	7104.68	0.51163	9849.87	641.648	0.0651428	31644.3	8028.82	0.253721	15935.1	3242.95	0.20351	16765.4	1869.45	0.111506
Repeat5	13021.9	10122.6	0.777356	11806	6836.66	0.579082	12289.6	7254.88	0.590326	13093.6	9948.3	0.759783	10572.7	3531.81	0.334049	13756.9	9367.17	0.68091
Repeat6	13517.4	9347.9	0.691544							13576	1232.67	0.0907978
Repeat7	14148.7	9302.56	0.657486
Repeat8										4463.18	10985	2.46124	10481.4	10911.2	1.041	12063.9	9632.12	0.798425
Repeat9										15508.8	6970	0.449424	15916.6	7370.35	0.463059	15613.3	10669.3	0.683345
Repeat10	15131.5	8345.73	0.551548	15210.6	10338.1	0.679663	18014.6	7669.12	0.425718	18254	7146.42	0.391499	12257.9	10849.8	0.885132	16843.3	5850.42	0.347344
Repeat11	17047.2	6423.95	0.376834	14628	5729.12	0.391655	15339.4	7872.07	0.513195	19483.9	3843.47	0.197263	13906.6	3973.81	0.28575	13035.2	10126.8	0.776881
Average			0.537108			0.540508			0.398595			0.551847			0.535417			0.566402
S.D.			0.176268			0.12089			0.23225			0.69415			0.34531			0.275623
S.E.			0.058756			0.0604451			0.116125			0.219509			0.140972			0.112523

## Sheet: Fig4.a
Source data for Fig 4a
repeat1	HY5	Normalised HY5	rbcL	Normalised rbcL	HY5/rbcL
GFP-UVR8	7972.48	1	37044.1	1	1
S402A	3906.36	0.48998	37665.8	1.01678	0.481892
S402D	13793	1.73008	29486.1	0.795974	2.17354
repeat2
GFP-UVR8	7224.18	1	37201.5	1	1
S402A	10641.3	1.47301	43071.9	1.1578	1.27225
S402D	12440.3	1.72204	36918.1	0.99238	1.73526
repeat3
GFP-UVR8	9551.48	1	37746.9	1	1
S402A	5753.35	0.602352	40485.9	1.07256	0.561601
S402D	13017.9	1.36292	39116.6	1.03629	1.3152
	repeat1	repeat2	repeat3	Mean	SE
GFP-UVR8	1	1	1	1	0
S402A	0.481892	1.27225	0.561601	0.771915	0.251224
S402D	2.17354	1.73526	1.3152	1.74133	0.2478

## Sheet: Fig4.b
Source data for Fig 4b
Sample	repeat1	repeat2	repeat3	Mean	S.E.
G 8am	1	1	1	1	0
G 1.30	3.97243	4.76655	4.11839	4.28579	0.244043
G 4	2.28798	2.71322	2.18053	2.39391	0.162641
G 7	2.20866	2.44007	1.91931	2.18934	0.15064
G 10	2.12375	2.49882	2.23033	2.2843	0.111586
S402A 8am	1.08131	1.48505	0.846825	1.13773	0.186387
S402A 1.30	4.07525	4.95569	4.04495	4.35863	0.298658
S402A 4	2.34807	2.55235	2.38777	2.42939	0.0625362
S402A 7	2.12495	2.82694	2.11535	2.35575	0.235615
S402A 10	2.50139	3.22602	2.15772	2.62837	0.31486
S402AD 8am	1.04157	1.29957	0.965951	1.10237	0.100992
S402D 1.30	4.98365	4.57196	4.68488	4.74683	0.122813
S402D 4	2.12201	2.73608	2.58572	2.48127	0.184799
S402D 7	1.94941	2.82261	2.50121	2.42441	0.25498
S402D 10	2.08199	3.4861	2.29119	2.61976	0.437357
repeat1	Actin2		Actin2 Average	HY5		HY5 Average	∆Ct	∆∆Ct	2^-(∆∆Ct)
G 8am	22.1617	22.1828	22.1723	27.8106	27.6136	27.7121	5.53988	0	1
G 1.30	22.052	21.998	22.025	25.647	25.5028	25.5749	3.54985	-1.99002	3.97243
G 4	22.677	22.6006	22.6388	27.0171	26.9521	26.9846	4.3458	-1.19408	2.28798
G 7	22.8171	22.7408	22.779	27.2652	27.0861	27.1757	4.39671	-1.14317	2.20866
G 10	23.43	23.3795	23.4047	27.8417	27.8743	27.858	4.45326	-1.08661	2.12375
S402A 8am	21.9694	21.8958	21.9326	27.37	27.3494	27.3597	5.4271	-0.112778	1.08131
S402A 1.30	22.3085	22.2525	22.2805	25.9271	25.6599	25.7935	3.51299	-2.02689	4.07525
S402A 4	23.2567	23.2121	23.2344	27.6366	27.449	27.5428	4.3084	-1.23147	2.34807
S402A 7	22.5229	22.5447	22.5338	26.9786	26.994	26.9863	4.45245	-1.08743	2.12495
S402A 10	23.1942	23.1757	23.185	27.4714	27.3328	27.4021	4.21715	-1.32273	2.50139
S402AD 8am	21.8156	21.7786	21.7971	27.2799	27.2765	27.2782	5.48112	-0.0587616	1.04157
S402D 1.30	21.9578	21.9666	21.9622	25.2688	25.1009	25.1849	3.22268	-2.3172	4.98365
S402D 4	22.9087	22.9376	22.9231	27.2642	27.4909	27.3776	4.45445	-1.08543	2.12201
S402D 7	22.984	23.0806	23.0323	27.6029	27.6154	27.6091	4.57684	-0.963036	1.94941
S402D 10	23.2289	23.1765	23.2027	27.7882	27.5811	27.6846	4.48191	-1.05797	2.08199
repeat2	Actin2		Actin2 Average	HY5		HY5 Average	∆Ct	∆∆Ct	2^-(∆∆Ct)
G 8am	22.1281	22.1361	22.1321	28.0334	27.9246	27.979	5.84694	0	1
G 1.30	22.2388	22.2222	22.2305	25.7315	25.9176	25.8245	3.594	-2.25294	4.76655
G 4	22.2142	22.1458	22.18	26.6217	26.5522	26.5869	4.40694	-1.44001	2.71322
G 7	22.9465	22.7982	22.8724	27.3843	27.4805	27.4324	4.56002	-1.28692	2.44007
G 10	23.3101	23.2225	23.2663	27.738	27.8459	27.792	4.5257	-1.32125	2.49882
S402A 8am	21.9226	21.8306	21.8766	27.1378	27.1683	27.1531	5.27643	-0.570512	1.48505
S402A 1.30	22.5629	22.4707	22.5168	26.1441	25.9652	26.0547	3.53786	-2.30909	4.95569
S402A 4	22.347	22.2324	22.2897	26.8437	26.7258	26.7848	4.49512	-1.35183	2.55235
S402A 7	24.8692	24.8355	24.8524	29.1989	29.2012	29.2001	4.3477	-1.49924	2.82694
S402A 10	22.961	22.9349	22.948	27.1341	27.0762	27.1051	4.15719	-1.68975	3.22602
S402AD 8am	23.8645	23.8616	23.8631	29.3773	29.2866	29.332	5.4689	-0.378039	1.29957
S402D 1.30	23.9509	23.9361	23.9435	27.66	27.5352	27.5976	3.65413	-2.19281	4.57196
S402D 4	25.1241	25.0892	25.1066	29.4526	29.5504	29.5015	4.39483	-1.45211	2.73608
S402D 7	23.2986	23.3672	23.3329	27.6847	27.6809	27.6828	4.34991	-1.49703	2.82261
S402D 10	22.896	22.9639	22.93	27.0311	26.9195	26.9753	4.04533	-1.80161	3.4861
repeat3	Actin2		Actin2 Average	HY5		HY5 Average	∆Ct	∆∆Ct	2^-(∆∆Ct)
G 8am	21.8107	21.8011	21.8059	27.5159	27.2709	27.3934	5.5875	0	1
G 1.30	22.1794	22.1381	22.1588	25.7485	25.6599	25.7042	3.54542	-2.04208	4.11839
G 4	23.0609	22.9972	23.029	27.5421	27.4416	27.4918	4.46282	-1.12468	2.18053
G 7	23.2836	23.2264	23.255	27.9459	27.8579	27.9019	4.64691	-0.940587	1.91931
G 10	23.5488	23.4895	23.5192	27.9406	27.9582	27.9494	4.43024	-1.15726	2.23033
S402A 8am	22.4015	22.3367	22.3691	28.2271	28.1659	28.1965	5.82736	0.239863	0.846825
S402A 1.30	21.9058	21.911	21.9084	25.5754	25.3841	25.4798	3.57138	-2.01612	4.04495
S402A 4	22.409	22.3476	22.3783	26.7724	26.6479	26.7102	4.33184	-1.25566	2.38777
S402A 7	23.1861	23.1569	23.1715	27.6439	27.7122	27.6781	4.50661	-1.08089	2.11535
S402A 10	22.985	22.969	22.977	27.4622	27.4477	27.455	4.47799	-1.1095	2.15772
S402AD 8am	22.2545	22.2406	22.2476	27.9023	27.8678	27.885	5.63748	0.0499783	0.965951
S402D 1.30	22.6493	22.5928	22.6211	26.0367	25.9244	25.9805	3.35949	-2.22801	4.68488
S402D 4	22.7991	22.8032	22.8012	27.0644	26.9719	27.0181	4.21694	-1.37056	2.58572
S402D 7	22.7416	22.7868	22.7642	27.0278	27.0304	27.0291	4.26487	-1.32263	2.50121
S402D 10	23.215	23.1809	23.198	27.6044	27.5744	27.5894	4.3914	-1.1961	2.29119

## Sheet: Fig4.c
Source data for Fig 4c
repeat1	CHS	Normalised CHS	rbcL	Normalised rbcL	CHS/rbcL
GFP-UVR8	10435.9	1	11655.2	1	1
S402A	6481.53	0.621077	13098.2	1.12381	0.552655
S402D	12544.6	1.20206	10975.1	0.941646	1.27655
repeat2
GFP-UVR8	10519.8	1	34686.2	1	1
S402A	7563.89	0.719017	36484.9	1.05186	0.683569
S402D	12191.8	1.15894	29909.8	0.862297	1.34401
repeat3
GFP-UVR8	11159.9	1	15665.3	1	1
S402A	9338.35	0.836778	14876.9	0.949671	0.881124
S402D	9965.94	0.893014	15710.5	1.00288	0.890447
	repeat1	repeat2	repeat3	Mean	SE
GFP-UVR8	1	1	1	1	0
S402A	0.552655	0.683569	0.881124	0.705783	0.0954693
S402D	1.27655	1.34401	0.890447	1.17034	0.141294

## Sheet: Fig4.d
Source data for Fig 4d
Sample	repeat1	repeat2	repeat3	Mean	S.E.
G 8am	1	1	1	1	8.15844e-16
G 1.30	3.93578	3.55379	3.69208	3.72721	0.111662
G 4	7.63605	5.38975	6.49336	6.50639	0.648483
G 7	5.39503	5.41918	5.54051	5.45157	0.0450107
G 10	4.10851	4.05489	3.55927	3.90756	0.174831
S402A 8am	1.14258	1.01038	0.973552	1.04217	0.051318
S402A 1.30	5.04953	3.14886	4.37076	4.18972	0.556095
S402A 4	6.41922	4.81194	6.50959	5.91358	0.551438
S402A 7	6.73331	4.76847	5.27094	5.59091	0.589332
S402A 10	6.10911	3.38163	3.70753	4.39942	0.860003
S402AD 8am	1.05858	0.854566	1.06248	0.991872	0.0686624
S402D 1.30	4.88413	3.35703	3.99952	4.08023	0.442679
S402D 4	8.53302	7.27466	7.04759	7.61842	0.461971
S402D 7	6.24111	5.32979	4.71286	5.42792	0.443887
S402D 10	4.14286	2.98297	2.83382	3.31988	0.413735
repeat1	Actin2		Actin2 Average	CHS		CHS Average	∆Ct	∆∆Ct	2^-(∆∆Ct)
G 8am	21.5999	21.6843	21.6421	23.9474	23.9418	23.9446	2.30253	3.55271e-15	1
G 1.30	23.2601	23.2515	23.2558	23.5234	23.6399	23.5816	0.325877	-1.97665	3.93578
G 4	23.4272	23.3138	23.3705	22.7047	22.7757	22.7402	-0.6303	-2.93283	7.63605
G 7	23.9382	23.8674	23.9028	23.8739	23.6735	23.7737	-0.129105	-2.43163	5.39503
G 10	25.0915	24.6985	24.895	25.186	25.1318	25.1589	0.263911	-2.03862	4.10851
S402A 8am	22.9067	22.8033	22.855	24.9988	24.9317	24.9652	2.11023	-0.192297	1.14258
S402A 1.30	22.9565	22.8922	22.9244	22.9219	22.8596	22.8907	-0.0336237	-2.33615	5.04953
S402A 4	23.2444	23.1494	23.1969	22.8226	22.8115	22.8171	-0.379871	-2.6824	6.41922
S402A 7	24.6339	24.5671	24.6005	24.1758	24.1276	24.1517	-0.44879	-2.75132	6.73331
S402A 10	23.8093	23.7529	23.7811	23.4928	23.4525	23.4727	-0.308435	-2.61096	6.10911
S402AD 8am	21.617	21.5811	21.5991	23.8109	23.828	23.8195	2.2204	-0.0821238	1.05858
S402D 1.30	21.9884	21.9676	21.978	22.023	21.9618	21.9924	0.0144253	-2.2881	4.88413
S402D 4	23.3021	23.2712	23.2866	22.5518	22.4404	22.4961	-0.790529	-3.09306	8.53302
S402D 7	23.6837	23.6699	23.6768	23.3316	23.3434	23.3375	-0.339275	-2.6418	6.24111
S402D 10	23.3987	23.3788	23.3887	23.6365	23.6447	23.6406	0.251899	-2.05063	4.14286
repeat2	Actin2		Actin2 Average	CHS		CHS Average	∆Ct	∆∆Ct	2^-(∆∆Ct)
G 8am	21.8454	21.8775	21.8615	23.7487	23.7163	23.7325	1.87101	0	1
G 1.30	23.9367	23.903	23.9198	23.9418	23.9811	23.9615	0.0416546	-1.82936	3.55379
G 4	24.3787	24.3212	24.3499	23.8028	23.7787	23.7907	-0.559207	-2.43022	5.38975
G 7	23.3283	23.2759	23.3021	22.7394	22.7307	22.7351	-0.567063	-2.43808	5.41918
G 10	22.973	22.9642	22.9686	22.8819	22.758	22.8199	-0.148651	-2.01966	4.05489
S402A 8am	22.0871	22.0725	22.0798	23.9428	23.929	23.9359	1.85611	-0.0149031	1.01038
S402A 1.30	22.5109	22.4884	22.4997	22.7585	22.6732	22.7158	0.216183	-1.65483	3.14886
S402A 4	23.3436	23.2605	23.302	22.9248	22.888	22.9064	-0.395608	-2.26662	4.81194
S402A 7	23.6222	23.6034	23.6128	23.243	23.2175	23.2303	-0.382514	-2.25353	4.76847
S402A 10	24.305	24.3108	24.3079	24.4094	24.4329	24.4212	0.113292	-1.75772	3.38163
S402AD 8am	21.6044	21.5634	21.5839	23.6972	23.6661	23.6817	2.09775	0.226736	0.854566
S402D 1.30	22.7719	22.7198	22.7458	22.8929	22.8464	22.8697	0.123827	-1.74718	3.35703
S402D 4	23.2028	23.0957	23.1492	22.1813	22.1335	22.1574	-0.991868	-2.86288	7.27466
S402D 7	23.6383	23.6349	23.6366	23.0974	23.0898	23.0936	-0.543068	-2.41408	5.32979
S402D 10	23.6348	23.5972	23.616	23.9122	23.9083	23.9102	0.29426	-1.57675	2.98297
repeat3	Actin2		Actin2 Average	CHS		CHS Average	∆Ct	∆∆Ct	2^-(∆∆Ct)
G 8am	21.5753	21.5644	21.5699	23.9809	23.9988	23.9898	2.41999	0	1
G 1.30	22.5484	22.4798	22.5141	23.0413	23.0579	23.0496	0.535562	-1.88443	3.69208
G 4	23.2825	23.1751	23.2288	22.9259	22.9737	22.9498	-0.278971	-2.69897	6.49336
G 7	23.8852	23.8108	23.848	23.7109	23.8851	23.798	-0.050024	-2.47002	5.54051
G 10	23.9035	23.8971	23.9003	24.5299	24.4475	24.4887	0.588414	-1.83158	3.55927
S402A 8am	22.1229	22.0686	22.0957	24.6135	24.4953	24.5544	2.45866	0.0386696	0.973552
S402A 1.30	22.2977	22.2805	22.2891	22.6423	22.5202	22.5812	0.292109	-2.12788	4.37076
S402A 4	23.1149	23.0327	23.0738	22.8257	22.7568	22.7912	-0.282573	-2.70257	6.50959
S402A 7	23.363	23.3445	23.3537	23.3822	23.3691	23.3757	0.0219336	-2.39806	5.27094
S402A 10	23.6358	23.6191	23.6275	24.1647	24.1493	24.157	0.529535	-1.89046	3.70753
S402AD 8am	22.1316	22.0924	22.112	24.4545	24.4345	24.4445	2.33256	-0.08743	1.06248
S402D 1.30	22.9369	22.9044	22.9207	23.3604	23.3212	23.3408	0.420167	-1.99983	3.99952
S402D 4	23.1219	23.0766	23.0993	22.748	22.6563	22.7021	-0.397136	-2.81713	7.04759
S402D 7	23.6167	23.6614	23.639	23.8082	23.8366	23.8224	0.183393	-2.2366	4.71286
S402D 10	23.9439	23.9616	23.9527	24.8721	24.8679	24.87	0.917248	-1.50275	2.83382

## Sheet: Fig4.e
Source data for Fig 4e
repeat1	CHS signal	Normalised CHS signal	rbcL	Normalised rbcL signal	CHS/rbcL
GFP-UVR8	6794.43	1	36884.1	1	1
S402A	5443.53	0.801175	38992.9	1.05717	0.757846
S402D	6785.65	0.998708	38408.2	1.04132	0.959078
GFP-UVR8 +MG132	8982.06	1.32198	35821.5	0.971191	1.36119
S402A +MG132	7601.35	1.11876	38942.7	1.05581	1.05962
S402D +MG132	8549.18	1.25826	35225.5	0.955032	1.31751
repeat2
GFP-UVR8	5225.94	1	39512.4	1	1
S402A	5291.41	1.01253	40666.9	1.02922	0.983783
S402D	7944.35	1.52018	36675	0.928189	1.63779
GFP-UVR8 +MG132	11168.1	2.13704	36526.1	0.924421	2.31176
S402A +MG132	11678.1	2.23463	36696.3	0.928728	2.40612
S402D +MG132	11064.3	2.11719	34583.5	0.875257	2.41893
repeat3
GFP-UVR8	7555.13	1	42430.3	1	1
S402A	9686.18	1.28207	45706.3	1.07721	1.19017
S402D	9993.77	1.32278	46087.6	1.08619	1.21781
GFP-UVR8 +MG132	12415.5	1.64332	45045.4	1.06163	1.54791
S402A +MG132	10119.6	1.33944	46020.5	1.08461	1.23495
S402D +MG132	10910.8	1.44415	47100.4	1.11007	1.30096
repeat4
GFP-UVR8	6851.65	1	43304.9	1	1
S402A	7197.77	1.05052	45418.8	1.04881	1.00162
S402D	8047.35	1.17451	43602.1	1.00686	1.16651
GFP-UVR8 +MG132	10950.4	1.59821	39448	0.910937	1.75447
S402A +MG132	12614.9	1.84115	38894.9	0.898164	2.04991
S402D +MG132	12433.5	1.81467	37998.5	0.877465	2.06808
	repeat1	repeat2	repeat3	repeat4	Mean	SE
GFP-UVR8	1	1	1	1	1	0
S402A	0.757846	0.983783	1.19017	1.00162	0.983357	0.0884885
S402D	0.959078	1.63779	1.21781	1.16651	1.2453	0.142283
GFP-UVR8 +MG132	1.36119	2.31176	1.54791	1.75447	1.74383	0.205641
S402A +MG132	1.05962	2.40612	1.23495	2.04991	1.68765	0.322334
S402D +MG132	1.31751	2.41893	1.30096	2.06808	1.77637	0.279068

## Sheet: Fig4.f
Source data for Fig 4f
Sample	repeat1	repeat2	repeat3	repeat4	Mean	S.E.
G 0	1	1	1	1	1	1.32534e-10
G 4h 12*UV-B	21.4872	11.1648	19.1943	19.2535	17.775	2.26707
A 0	1	1	1	1	1	6.03078e-11
A 4h 12*UV-B	15.045	11.9298	8.84621	15.2658	12.7717	1.514
D 0	1	1	1	1	1	8.06343e-11
D 4h 12*UV-B	23.0492	22.4117	20.0809	17.285	20.7067	1.30685
repeat1	Actin2			Actin2 Average	CHS			CHS Average	∆Ct	∆∆Ct	2^-(∆∆Ct)
G 0	21.8938	21.7445	21.6233	21.7538	23.9264	23.9322	23.807	23.8885	2.13469	3.57422e-10	1
G 4h 12*UV-B	22.6817	22.6597	22.5917	22.6444	20.3842	20.387	20.2897	20.3537	-2.29072	-4.42541	21.4872
A 0	21.5832	21.4359	21.3702	21.4631	23.1917	23.1101	23.0849	23.1289	1.66578	-3.16078e-10	1
A 4h 12*UV-B	21.9439	21.8822	21.8556	21.8939	19.6922	19.6539	19.5993	19.6485	-2.24543	-3.91121	15.045
D 0	21.766	21.6778	21.6673	21.7037	23.7847	23.8126	23.8114	23.8029	2.09921	-3.44402e-10	1
D 4h 12*UV-B	21.957	21.9021	21.8443	21.9012	19.7063	19.4115	19.3033	19.4737	-2.42744	-4.52665	23.0492
repeat2	Actin2			Actin2 Average	CHS			CHS Average	∆Ct	∆∆Ct	2^-(∆∆Ct)
G 0	22.0372	21.8984	21.8357	21.9238	22.9206	22.9363	22.79	22.8823	0.958558	-3.10871e-10	1
G 4h 12*UV-B	22.4937	22.4305	22.421	22.4484	19.9476	19.958	19.8726	19.9261	-2.52233	-3.48089	11.1648
A 0	22.3739	22.2224	22.1432	22.2465	23.4202	23.3816	23.2978	23.3665	1.12002	-3.65887e-10	1
A 4h 12*UV-B	22.6138	22.4675	22.4345	22.5053	20.107	20.0464	19.993	20.0488	-2.45648	-3.5765	11.9298
D 0	22.3563	22.2876	22.2298	22.2913	24.3216	24.2797	24.3244	24.3086	2.0173	-3.34633e-10	1
D 4h 12*UV-B	22.3103	22.2862	22.2171	22.2712	19.7978	19.8068	19.8024	19.8023	-2.46888	-4.48618	22.4117
repeat3	Actin2			Actin2 Average	CHS			CHS Average	∆Ct	∆∆Ct	2^-(∆∆Ct)
G 0	21.6511	21.5031	21.3179	21.4907	23.5059	23.4635	23.3294	23.4329	1.94222	3.00457e-10	1
G 4h 12*UV-B	22.2622	22.2233	22.1323	22.2059	19.9225	19.9193	19.8147	19.8855	-2.32039	-4.26261	19.1943
A 0	22.0731	21.9268	21.9061	21.9686	23.1736	23.1277	23.0511	23.1175	1.14881	-4.50848e-10	1
A 4h 12*UV-B	22.9061	22.7682	22.7488	22.8077	20.7882	20.9321	20.7142	20.8115	-1.99625	-3.14506	8.84621
D 0	22.0603	21.9606	21.965	21.9953	23.9232	23.977	23.9592	23.9531	1.95783	-4.42707e-10	1
D 4h 12*UV-B	22.7141	22.6216	22.5127	22.6161	20.2588	20.2325	20.2473	20.2462	-2.36992	-4.32775	20.0809
repeat4	Actin2			Actin2 Average	CHS			CHS Average	∆Ct	∆∆Ct	2^-(∆∆Ct)
G 0	21.7017	21.5834	21.4537	21.5796	23.6631	23.6749	23.5469	23.6283	2.04871	-3.52215e-10	1
G 4h 12*UV-B	22.198	22.1786	22.0812	22.1526	19.9225	19.9717	19.9086	19.9343	-2.21833	-4.26705	19.2535
A 0	21.9048	21.8334	21.7681	21.8354	23.924	23.6783	23.5687	23.7237	1.88825	-4.78515e-11	1
A 4h 12*UV-B	22.614	22.4669	22.3731	22.4847	20.4624	20.4401	20.4195	20.4407	-2.04398	-3.93223	15.2658
D 0	21.6385	21.5725	21.5285	21.5798	23.4384	23.4196	23.4176	23.4252	1.84538	8.10547e-11	1
D 4h 12*UV-B	22.6551	22.5928	22.5251	22.591	20.3354	20.3167	20.3228	20.3249	-2.26607	-4.11145	17.285

[truncated: 1 more sheets: SI Fig 8]
